# Supplementary material for: The Multiferroic, Magnetic Exchange Bias Effect, and Photodetection Multifunction Characteristics in MnSe/Ga0.6Fe1.4O3 Heterostructure
Source: Materials (Basel). 2025 Jan 27;18(3):586. doi: 10.3390/ma18030586 (PMC11818127; doi:10.3390/ma18030586)
Supplement: Supplementary file 1 [file materials-18-00586-s001.zip]

Archive with 1 entries (1 files):
- materials-3384355-supplementary.pdf
